# Supplementary material for: Enzyme stoichiometry indicates the variation of microbial nutrient requirements at different soil depths in subtropical forests
Source: PLoS One. 2020 Feb 4;15(2):e0220599. doi: 10.1371/journal.pone.0220599 (PMC6999874; doi:10.1371/journal.pone.0220599)
Supplement: S1 File — (XLSX) [file pone.0220599.s005.xlsx]

## Sheet: Fig 2
	Fig. 2. Variations of C, N and P acquiring enzyme activities at different soil depths of the natural secondary forest (NSF) and Chinese fir plantation forest (CPF).
	Forest	site	soil layer	soil depth	Enzyme.C	Enzyme.N	Enzyme.P
	NSF	A	1	0-10	455.35	140.66	1979.43
			2	10-20	209.64	99.91	1242.8
			3	20-40	216.76	88.75	877.06
			4	40-60	167.01	57.4	555.93
		B	1	0-10	537.97	144.36	2999.68
			2	10-20	322.95	85.61	2232.6
			3	20-40	325.06	92.09	974.31
			4	40-60	170.11	77.82	825.1
		C	1	0-10	667.94	138.28	2972.64
			2	10-20	448.13	94.33	2306.39
			3	20-40	474.53	98.76	1107.9
			4	40-60	219.92	76.04	873.27
	CPF	A	1	0-10	471.82	91.23	2594.97
			2	10-20	371.17	69.54	1390.15
			3	20-40	230.98	91.83	810.53
			4	40-60	224.9	44.83	523.31
		B	1	0-10	468.85	123.33	2301.83
			2	10-20	452.57	53.9	1467.57
			3	20-40	286.59	95.17	828.73
			4	40-60	201.44	64.52	543.21
		C	1	0-10	646.23	121.76	2837.78
			2	10-20	377.5	94.09	1198.31
			3	20-40	216.66	90.77	744.45
			4	40-60	184.95	72.34	448.85

## Sheet: Fig 3
	Fig. 3. Comparisons of enzymatic stoichiometry at the 0-60 cm soil depth of the natural secondary forest (NSF) and Chinese fir plantation forest (CPF).
	Forest	site	soil layer	soil depth	enzyme.CN	enzyme.NP	enzyme.CP
	NSF	A	1	0-10	3.23724	0.0710609	0.230041
			2	10-20	2.09829	0.0803911	0.168684
			3	20-40	2.44237	0.10119	0.247144
			4	40-60	2.90958	0.10325	0.300416
		B	1	0-10	3.72659	0.0481251	0.179342
			2	10-20	3.77234	0.0383454	0.144652
			3	20-40	3.52981	0.0945182	0.333631
			4	40-60	2.18594	0.0943158	0.206169
		C	1	0-10	4.83034	0.0465176	0.224696
			2	10-20	4.75066	0.0408994	0.194299
			3	20-40	4.80488	0.0891416	0.428315
			4	40-60	2.89216	0.087075	0.251835
	CPF	A	1	0-10	5.17176	0.0351565	0.181821
			2	10-20	5.3375	0.0500234	0.267
			3	20-40	2.5153	0.113296	0.284974
			4	40-60	5.01673	0.0856662	0.429764
		B	1	0-10	3.80159	0.0535791	0.203686
			2	10-20	8.39647	0.0367274	0.308381
			3	20-40	3.01135	0.114838	0.345818
			4	40-60	3.12213	0.118775	0.370833
		C	1	0-10	5.30741	0.0429068	0.227724
			2	10-20	4.01212	0.0785189	0.315027
			3	20-40	2.38691	0.121929	0.291034
			4	40-60	2.55668	0.161167	0.412053

## Sheet: Fig 4
	Fig. 4. Variations of enzymatic stoichiometry at different soil depths of the natural secondary forest (NSF) and Chinese fir plantation forest (CPF).
	Forest	site	soil layer	soil depth	enzyme.CN	enzyme.NP	enzyme.CP
	NSF	A	1	0-10	3.23724	0.0710609	0.230041
			2	10-20	2.09829	0.0803911	0.168684
			3	20-40	2.44237	0.10119	0.247144
			4	40-60	2.90958	0.10325	0.300416
		B	1	0-10	3.72659	0.0481251	0.179342
			2	10-20	3.77234	0.0383454	0.144652
			3	20-40	3.52981	0.0945182	0.333631
			4	40-60	2.18594	0.0943158	0.206169
		C	1	0-10	4.83034	0.0465176	0.224696
			2	10-20	4.75066	0.0408994	0.194299
			3	20-40	4.80488	0.0891416	0.428315
			4	40-60	2.89216	0.087075	0.251835
	CPF	A	1	0-10	5.17176	0.0351565	0.181821
			2	10-20	5.3375	0.0500234	0.267
			3	20-40	2.5153	0.113296	0.284974
			4	40-60	5.01673	0.0856662	0.429764
		B	1	0-10	3.80159	0.0535791	0.203686
			2	10-20	8.39647	0.0367274	0.308381
			3	20-40	3.01135	0.114838	0.345818
			4	40-60	3.12213	0.118775	0.370833
		C	1	0-10	5.30741	0.0429068	0.227724
			2	10-20	4.01212	0.0785189	0.315027
			3	20-40	2.38691	0.121929	0.291034
			4	40-60	2.55668	0.161167	0.412053
