# Supplementary material for: Enzyme stoichiometry indicates the variation of microbial nutrient requirements at different soil depths in subtropical forests
Source: PLoS One. 2020 Feb 4;15(2):e0220599. doi: 10.1371/journal.pone.0220599 (PMC6999874; doi:10.1371/journal.pone.0220599)
Supplement: S2 File — (XLSX) [file pone.0220599.s006.xlsx]

## Sheet: Table 1
	Table 1 Soil physiochemical properties from the natural secondary forest (NSF) and Chinese fir plantation forest (CPF) at different soil depths
Forest	site	soil layer	soil depth (cm)	pH	Moisture (%)	SOC (g kg-1)	TN (g kg-1)	TP (g kg-1)	C/N	C/P	N/P
NSF	A	1	0-10	4.83	32.6	28.36	2.13	0.54	13.31	52.52	3.94
		2	10-20	4.86	25.6	18.66	1.55	0.48	12.04	38.88	3.23
		3	20-40	4.84	24.8	10.36	1	0.41	10.36	25.27	2.44
		4	40-60	4.73	24.9	6.14	0.82	0.42	7.49	14.62	1.95
	B	1	0-10	4.27	38.7	30.28	2.26	0.65	13.4	46.58	3.48
		2	10-20	4.9	35.1	14.23	0.94	0.7	15.14	20.33	1.34
		3	20-40	4.3	31	11.04	0.91	0.57	12.13	19.37	1.6
		4	40-60	4.71	30.7	6.71	0.67	0.49	10.01	13.69	1.37
	C	1	0-10	4.39	34	28.18	2.2	0.68	12.81	41.44	3.24
		2	10-20	4.51	33	18.51	1.59	0.66	11.64	28.05	2.41
		3	20-40	4.52	30.6	12.42	1.19	0.62	10.44	20.03	1.92
		4	40-60	4.69	30.7	6.95	0.82	0.61	8.48	11.39	1.34
CPF	A	1	0-10	5.08	34.1	23.32	1.64	0.51	14.22	45.73	3.22
		2	10-20	4.81	33.5	20.64	1.35	0.48	15.29	43	2.81
		3	20-40	4.6	30.9	16.3	1.07	0.48	15.23	33.96	2.23
		4	40-60	4.86	30.1	5.98	0.68	0.5	8.79	11.96	1.36
	B	1	0-10	4.72	33.9	24.51	1.77	0.67	13.85	36.58	2.64
		2	10-20	4.6	28.5	18.05	1.17	0.69	15.43	26.16	1.7
		3	20-40	4.59	29.4	9.8	0.8	0.77	12.25	12.73	1.04
		4	40-60	4.88	29.3	6.01	0.68	0.78	8.84	7.71	0.87
	C	1	0-10	4.65	41.8	25.69	1.96	0.62	13.11	41.44	3.16
		2	10-20	4.35	38	16.8	1.45	0.57	11.59	29.47	2.54
		3	20-40	4.52	32.5	10.59	0.94	0.49	11.27	21.61	1.92
		4	40-60	4.66	30.7	5.32	0.69	0.5	7.71	10.64	1.38

## Sheet: Table 2
		Table 2. Estimated fixed effects of soil depth, forest type and their interactions on soil enzyme, enzyme stoichiometry
	Parameters	Intercept			Forest type			Soil depth			Forest type × Soil depth
		DF	F	P	DF	F	P	DF	F	P	DF	F	P
	Enzyme C	1	167.91	< 0.001	1	0.02	0.9	3	26.4	< 0.001	3	4.45	< 0.05
	Enzyme N	1	989.04	< 0.001	1	6.63	0.06	3	34.74	< 0.001	3	2.34	0.13
	Enzyme P	1	179.17	< 0.001	1	1.58	0.28	3	66.23	< 0.001	3	2.3	0.15
	Enzyme C/N	1	164.98	< 0.001	1	1.75	0.27	3	3.69	0.07	3	2.17	0.18
	Enzyme C/P	1	810.04	< 0.001	1	10.04	< 0.05	3	15.76	< 0.001	3	5.91	< 0.05
	Enzyme N/P	1	197.25	< 0.001	1	0.75	0.43	3	40.82	<0.001	3	3.13	0.08

## Sheet: Table 3
Table 3. Vector analysis between the natural secondary forest (NSF) and Chinese fir plantation forest (CPF) at different soil depth
Forest	site	soil layer	soil depth	Vector_L	Vector_A
NSF	A	1	0-10	0.786554	76.245
		2	10-20	0.692451	77.9689
		3	20-40	0.736657	74.3947
		4	40-60	0.779249	72.755
	B	1	0-10	0.802962	79.083
		2	10-20	0.800497	80.9169
		3	20-40	0.818412	72.2013
		4	40-60	0.707092	76.011
	C	1	0-10	0.848556	77.5132
		2	10-20	0.841974	78.8591
		3	20-40	0.880377	70.0853
		4	40-60	0.769824	74.8514
CPF	A	1	0-10	0.851978	79.5966
		2	10-20	0.868173	75.9521
		3	20-40	0.74911	72.7795
		4	40-60	0.886323	70.1757
	B	1	0-10	0.809617	77.9356
		2	10-20	0.924139	75.2238
		3	20-40	0.793466	71.1046
		4	40-60	0.804267	70.3452
	C	1	0-10	0.861657	77.5689
		2	10-20	0.835561	73.3392
		3	20-40	0.739922	72.2621
		4	40-60	0.775811	67.9054
